# Supplementary material for: Molecular identification of cestodes from rodents in the Mazury Lake District region of Poland
Source: Parasitol Res. 2026 Feb 16;125(1):26. doi: 10.1007/s00436-026-08629-x (PMC12909446; doi:10.1007/s00436-026-08629-x)
Supplement: Supplementary file 3 — Supplementary file3 Summary of tapeworm species, their geographical distribution, host species, genotyped gene fragments, and corresponding GenBank accession numbers (XLSX 13 KB) [file 436_2026_8629_MOESM3_ESM.xlsx]

## Sheet: Additional file 2 Table S1.
Host ID	Host species	Site	Year	Developmental stage	Cestode species (morphological)	Cestode species (molecular)	cox1	12S rDNA	nad1	12S-16S rDNA	28S rDNA
3	C. glareolus	Urwitalt	2021	Larvae	T. polyacantha	T. polyacantha	OQ693867	OQ675139	nd	nd	nd
4	C. glareolus	Urwitalt	2021	Larvae	V. mustelae	V. mustelae	OQ693868	nd	nd	nd	nd
6	A. flavicollis	Urwitalt	2022	Adult	Spasskijela sp.	S. kratochvili	OQ693865	OQ675108	OQ714827	PQ645086	PQ645096
9	A. flavicollis	Urwitalt	2022	Adult	Spasskijela sp.	S. kratochvili	OQ693869	OQ675138	OQ714826	PQ645087	PQ645097
13	C. glareolus	Urwitalt	2022	Adult	Catenotaenia sp.	C. henttoneni	OQ693872	OQ675135	OQ714822	PQ645080	PQ645090
14	C. glareolus	Urwitalt	2018	Adult	Catenotaenia sp.	C. henttoneni	OQ693873	nd	nd	nd	nd
14	C. glareolus	Urwitalt	2021	Larvae	Mesocestoides sp.	M. litteratus	OQ693874	nd	nd	nd	nd
14	A. flavicollis	Urwitalt	2022	Adult	Spasskijela sp.	S. kratochvili	OQ693875	OQ675134	OQ714825	PQ645088	PQ645098
17	C. glareolus	Urwitalt	2018	Adult	Catenotaenia sp.	C. henttoneni	OQ693877	nd	nd	nd	nd
18	C. glareolus	Urwitalt	2018	Adult	Catenotaenia sp.	C. henttoneni	OQ693879	nd	nd	nd	nd
19	C. glareolus	Urwitalt	2018	Larvae	Mesocestoides sp.	M. melesi	OQ693880	OQ675131	nd	nd	nd
20	C. glareolus	Urwitalt	2018	Adult	Catenotaenia sp.	C. henttoneni	OQ693881	nd	nd	nd	nd
20	C. glareolus	Urwitalt	2021	Adult	Catenotaenia sp.	C. henttoneni	OQ693882	nd	nd	nd	nd
20	C. glareolus	Urwitalt	2022	Adult	Paranoplocephala sp.	P. kalelai	OQ693883	nd	OQ714824	nd	nd
21	C. glareolus	Urwitalt	2018	Adult	Catenotaenia sp.	C. henttoneni	OQ693884	OQ675130	nd	nd	nd
24	C. glareolus	Urwitalt	2014	Larvae	Mesocestoides sp.	M. litteratus	OQ693885	OQ675129	nd	nd	nd
34	C. glareolus	Urwitalt	2018	Adult	Catenotaenia sp.	C. henttoneni	OQ693887	OQ675128	nd	nd	nd
35	C. glareolus	Urwitalt	2018	Adult	Catenotaenia sp.	C. henttoneni	OQ693888	nd	nd	nd	nd
36	C. glareolus	Urwitalt	2018	Adult	Catenotaenia sp.	C. henttoneni	OQ693889	OQ675127	nd	nd	nd
37	C. glareolus	Urwitalt	2018	Adult	Catenotaenia sp.	C. henttoneni	OQ693890	nd	nd	nd	nd
41	C. glareolus	Urwitalt	2014	Adult	Catenotaenia sp.	C. henttoneni	OQ693891	OQ675126	nd	nd	nd
41	C. glareolus	Urwitalt	2018	Adult	Catenotaenia sp.	C. henttoneni	OQ693892	OQ675125	nd	nd	nd
43	C. glareolus	Urwitalt	2014	Larvae	Mesocestoides sp.	M. litteratus	OQ693893	OQ675124	nd	nd	nd
43	C. glareolus	Urwitalt	2018	Adult	Catenotaenia sp.	C. henttoneni	OQ693894	OQ675123	nd	nd	nd
45	C. glareolus	Urwitalt	2014	Adult	Catenotaenia sp.	C. henttoneni	OQ693895	OQ675122	nd	PQ645081	PQ645091
50	C. glareolus	Urwitalt	2018	Adult	Catenotaenia sp.	C. henttoneni	OQ693896	OQ675121	nd	nd	nd
52	C. glareolus	Urwitalt	2014	Adult	Catenotaenia sp.	C. henttoneni	OQ693897	OQ675120	nd	nd	nd
52	C. glareolus	Urwitalt	2018	Adult	Catenotaenia sp.	C. henttoneni	OQ693898	OQ675119	nd	PQ645082	PQ645092
53	C. glareolus	Urwitalt	2018	Adult	Catenotaenia sp.	C. henttoneni	OQ693899	OQ675118	nd	nd	nd
54	C. glareolus	Urwitalt	2018	Adult	Catenotaenia sp.	C. henttoneni	OQ693900	OQ675117	nd	nd	nd
57	C. glareolus	Urwitalt	2014	Larvae	Mesocestoides sp.	M. litteratus	OQ693901	nd	nd	nd	nd
57	C. glareolus	Urwitalt	2018	Adult	Catenotaenia sp.	C. henttoneni	OQ693902	OQ675116	nd	nd	nd
58	M. agrestis	Urwitalt	2022	Adult	Rodentolepis assymetrica	Kontrimavichusia asymmetrica	nd	nd	nd	nd	nd
60	C. glareolus	Urwitalt	2014	Adult	Catenotaenia sp.	C. henttoneni	OQ693903	OQ675115	nd	PQ645083	PQ645093
66	C. glareolus	Urwitalt	2014	Adult	Catenotaenia sp.	C. henttoneni	OQ693904	nd	nd	nd	nd
73	C. glareolus	Urwitalt	2018	Adult	Catenotaenia sp.	C. henttoneni	OQ693905	nd	nd	PQ645084	PQ645094
101	C. glareolus	Talty	2018	Adult	Catenotaenia sp.	C. henttoneni	OQ693906	OQ675114	nd	nd	nd
104	C. glareolus	Talty	2018	Adult	Catenotaenia sp.	C. henttoneni	OQ693907	OQ675113	nd	PQ645085	PQ645095
106	C. glareolus	Talty	2018	Adult	Catenotaenia sp.	C. henttoneni	OQ693908	OQ675112	nd	nd	nd
111	C. glareolus	Pilchy	2014	Larvae	Mesocestoides sp.	M. litteratus	OQ693871	nd	nd	nd	nd
112	C. glareolus	Talty	2018	Adult	Catenotaenia sp.	C. henttoneni	OQ693909	OQ675111	nd	nd	nd
129	C. glareolus	Pilchy	2014	Larvae	Mesocestoides sp.	M. litteratus	OQ693910	OQ675110	nd	nd	nd
245	C. glareolus	Talty	2014	Larvae	Mesocestoides sp.	M. litteratus	OQ693886	OQ675109	nd	nd	nd
12P	C. glareolus	Urwitalt	2021	Adult	Catenotaenia sp.	C. henttoneni	nd	OQ675136	nd	nd	nd
14L	A. flavicollis	Urwitalt	2022	Larvae	T. martis	T. martis	OQ693876	OQ675133	OQ714828	nd	nd
17A	C. glareolus	Urwitalt	2021	Larvae	T. martis	T. martis	OQ693878	nd	nd	nd	nd
17B	C. glareolus	Urwitalt	2021	Larvae	Mesocestoides sp.	M. melesi	nd	OQ675132	nd	nd	nd
9L	A. flavicollis	Urwitalt	2022	Larvae	T. martis	T. martis	OQ693870	OQ675137	OQ714829	nd	nd
19	C. glareolus	Urwitalt	2022	Larvae	T. martis	T. martis	nd	nd	nd	nd	nd
21	A. flavicollis	Urwitalt	2022	Larvae	T. martis	T. martis	nd	nd	nd	nd	nd
109	C. glareolus	Urwitalt	2022	Larvae	Mesocestoides sp.	M. melesi	nd	nd	nd	nd	nd
135	C. glareolus	Pilchy	2022	Adult	Catenotaenia sp.	C. henttoneni	nd	nd	nd	nd	nd
174	A.agrarius	Talty	2022	Larvae	T. polyacantha	T. polyacantha	nd	nd	nd	nd	nd
180	C. glareolus	Talty	2022	Adult	Paranoplocephala sp.	P. kalelai	nd	nd	nd	nd	nd
5	C. glareolus	Urwitalt	2023	Adult	Catenotaenia sp.	C. henttoneni	nd	nd	nd	PQ645079	PQ645089
9	M.oeconomus	Urwitalt	2023	Larvae	T. polyacantha	T. polyacantha	nd	nd	nd	nd	nd
11	C. glareolus	Urwitalt	2023	Larvae	V. mustelae	V. mustelae	nd	nd	nd	nd	nd
15	C. glareolus	Urwitalt	2023	Adult	Paranoplocephala sp.	P. kalelai	nd	nd	nd	nd	nd
